# Supplementary material for: Optimization of Variable-Temperature Pressure-Difference Puffing Drying Process for Persimmon Chips Using Response Surface Methodology
Source: Foods. 2024 Nov 27;13(23):3830. doi: 10.3390/foods13233830 (PMC11639752; doi:10.3390/foods13233830)
Supplement: Supplementary file 1 [file foods-13-03830-s001.zip]

Archive with 1 entries (1 files):
- foods-3301449-supplementary.pdf
